# Supplementary material for: Ranolazine Counteracts Strength Impairment and Oxidative Stress in Aged Sarcopenic Mice
Source: Metabolites. 2022 Jul 18;12(7):663. doi: 10.3390/metabo12070663 (PMC9316887; doi:10.3390/metabo12070663)
Supplement: Supplementary file 1 [file metabolites-12-00663-s001.zip]

Archive with 1 entries (1 files):
- metabolites-1737842-supplementary.pdf
